# Supplementary material for: Preventive Gambling Programs for Adolescents and Young Adults: A Systematic Review
Source: Int J Environ Res Public Health. 2023 Mar 7;20(6):4691. doi: 10.3390/ijerph20064691 (PMC10048743; doi:10.3390/ijerph20064691)
Supplement: Supplementary file 1 [file ijerph-20-04691-s001.zip]

Archive with 1 entries (1 files):
- ijerph-2247469-supplementary.pdf
